# Supplementary material for: Interindividual Brain and Behavior Differences in Adaptation to Unexpected Uncertainty
Source: Biology (Basel). 2023 Oct 10;12(10):1323. doi: 10.3390/biology12101323 (PMC10604029; doi:10.3390/biology12101323)
Supplement: Supplementary file 1 [file biology-12-01323-s001.zip]

Archive with 1 entries (1 files):
- biology-2493797-supplementary.pdf
